# Supplementary material for: Nebulized perflubron and carbon dioxide rapidly dilate constricted airways in an ovine model of allergic asthma
Source: Respir Res. 2014 Sep 16;15(1):98. doi: 10.1186/s12931-014-0098-x (PMC4172894; doi:10.1186/s12931-014-0098-x)
Supplement: Additional file 1: — Video clip description: the black dot is the stain from the tissue dye. The partially occluded airway that is in the center of the screen begins to dilate immediately after the treatment starts (with the click sound on the video). Note that the adjacent smaller, completely occluded, airways also re-opened with treatment. [file 12931_2014_98_MOESM1_ESM.zip]

Archive with 1 entries (1 files):
- 5872472781145860_add1.wmv
